# Supplementary material for: Transcriptome Analysis of Apple Leaves in Response to Powdery Mildew (Podosphaera leucotricha) Infection
Source: Int J Mol Sci. 2019 May 10;20(9):2326. doi: 10.3390/ijms20092326 (PMC6539105; doi:10.3390/ijms20092326)
Supplement: Supplementary file 1 [file ijms-20-02326-s001.zip]

Archive with 14 entries (11 files):
- All supplementary files/
- All supplementary files/Figure S3. Plant pathogen interaction pathway map ko 04626.png
- All supplementary files/Figure S6..jpg
- __MACOSX/
- __MACOSX/All supplementary files/
- __MACOSX/All supplementary files/._Figure S6..jpg
- All supplementary files/.DS_Store
- __MACOSX/All supplementary files/._.DS_Store
- All supplementary files/Figure S2. Plant hormone signal pathway map ko 04075.png
- All supplementary files/Figure S5.CYP.jpg
- All supplementary files/Table S1 .pdf
- All supplementary files/Figure S1.png
- __MACOSX/All supplementary files/._Figure S1.png
- All supplementary files/Figure S4. Phenylpropanoid biosynthesis pathway map ko 00940.png
